# Supplementary material for: A Machine Learning Ensemble Based on Radiomics to Predict BI-RADS Category and Reduce the Biopsy Rate of Ultrasound-Detected Suspicious Breast Masses
Source: Diagnostics (Basel). 2022 Jan 13;12(1):187. doi: 10.3390/diagnostics12010187 (PMC8774734; doi:10.3390/diagnostics12010187)
Supplement: Supplementary file 1 [file diagnostics-12-00187-s001.zip]

Archive with 1 entries (1 files):
- diagnostics-1515725-supplementary.pdf
